# Supplementary material for: Human TRMT112-Methyltransferase Network Consists of Seven Partners Interacting with a Common Co-Factor
Source: Int J Mol Sci. 2021 Dec 18;22(24):13593. doi: 10.3390/ijms222413593 (PMC8708615; doi:10.3390/ijms222413593)
Supplement: Supplementary file 1 [file ijms-22-13593-s001.zip]

Archive with 1 entries (1 files):
- ijms-1438531-supplementary.pdf
